# Supplementary material for: Downstream community risks post dam-spillage flooding along the Volta River in Ghana: potential pathogens and public health implications
Source: PLoS One. 2026 Jul 2;21(7):e0346766. doi: 10.1371/journal.pone.0346766 (PMC13327315; doi:10.1371/journal.pone.0346766)
Supplement: S2 Table — Tabulated data detailing the township, sampling site, identified microorganism, risk level, ecological category, group classification, and associated disease for all microbial taxa detected across sampling sites. (XLSX) [file pone.0346766.s004.xlsx]

## Sheet: Sheet1
Township	Site	Microbe	Risk_Level	Category	Group	Disease_Association_Short
ASUTSUARE	ALBQ	Acinetobacter baumannii	High (MDR)	Hospital-acquired	Proteobacteria	Multi-site (Pneumonia, Sepsis, UTI, Wound)
ASUTSUARE	ALBQ	Acidovorax sp.	Low	Environmental/Aquatic	Proteobacteria	Other Infections
ASUTSUARE	ALBQ	Aeromonas hydrophila	Medium	Enteric	Proteobacteria	Gastrointestinal/Foodborne
ASUTSUARE	ALBQ	Bacillus cereus	Medium	Enteric	Firmicutes	Gastrointestinal/Foodborne
ASUTSUARE	ALBQ	Burkholderia sp.	Medium	Opportunistic	Proteobacteria	Respiratory
ASUTSUARE	ALBQ	Citrobacter freundii	Medium	Hospital-acquired	Proteobacteria	Systemic/Sepsis
ASUTSUARE	ALBQ	Cronobacter sakazakii	High	Enteric	Proteobacteria	Infant-specific
ASUTSUARE	ALBQ	Enterobacter aerogenes	Medium	Hospital-acquired	Proteobacteria	Multi-site (Pneumonia, Sepsis, UTI, Wound)
ASUTSUARE	ALBQ	Enterobacter cloacae	Medium	Hospital-acquired	Proteobacteria	Multi-site (Pneumonia, Sepsis, UTI, Wound)
ASUTSUARE	ALBQ	Enterobacter hormaechei	Medium	Hospital-acquired	Proteobacteria	Multi-site (Pneumonia, Sepsis, UTI, Wound)
ASUTSUARE	ALBQ	Enterobacter ludwigii	Medium	Opportunistic	Proteobacteria	Systemic/Sepsis
ASUTSUARE	ALBQ	Enterobacter sp.	Medium	Opportunistic	Proteobacteria	Multi-site (Pneumonia, Sepsis, UTI, Wound)
ASUTSUARE	ALBQ	Escherichia coli	High	Enteric	Proteobacteria	Gastrointestinal/Foodborne
ASUTSUARE	ALBQ	Flavobacterium sp.	Medium	Environmental/Aquatic	Bacteroidetes	Multi-site (Pneumonia, Sepsis, UTI, Wound)
ASUTSUARE	ALBQ	Iodobacter sp.	Low	Environmental/Aquatic	Proteobacteria	Other Infections
ASUTSUARE	ALBQ	Klebsiella oxytoca	Medium	Hospital-acquired	Proteobacteria	Multi-site (Pneumonia, Sepsis, UTI, Wound)
ASUTSUARE	ALBQ	Klebsiella pneumoniae	High	Hospital-acquired	Proteobacteria	Multi-site (Pneumonia, Sepsis, UTI, Wound)
ASUTSUARE	ALBQ	Legionella sp.	High	Environmental/Aquatic	Proteobacteria	Legionnaires'/Pontiac Fever
ASUTSUARE	ALBQ	Pantoea agglomerans	Medium	Opportunistic	Proteobacteria	Systemic/Sepsis
ASUTSUARE	ALBQ	Propionibacterium acnes	Medium	Opportunistic	Actinobacteria	Other Infections
ASUTSUARE	ALBQ	Pseudomonas aeruginosa	High	Hospital-acquired	Proteobacteria	Multi-site (Pneumonia, Sepsis, UTI, Wound)
ASUTSUARE	ALBQ	Pseudomonas putida	Medium	Opportunistic	Proteobacteria	Multi-site (Pneumonia, Sepsis, UTI, Wound)
ASUTSUARE	ALBQ	Rickettsia endosymbiont	Medium	Opportunistic	Proteobacteria	Other Infections
ASUTSUARE	ALBQ	Salmonella enterica	High	Enteric	Proteobacteria	Gastrointestinal/Foodborne
ASUTSUARE	ALBQ	Serratia marcescens	Medium	Hospital-acquired	Proteobacteria	Multi-site (Pneumonia, Sepsis, UTI, Wound)
ASUTSUARE	ALBQ	Shigella flexneri	High	Enteric	Proteobacteria	Gastrointestinal/Foodborne
ASUTSUARE	ALBQ	Shigella sonnei	High	Enteric	Proteobacteria	Gastrointestinal/Foodborne
ASUTSUARE	ALBQ	Stenotrophomonas maltophilia	High (MDR)	Hospital-acquired	Proteobacteria	Multi-site (Pneumonia, Sepsis, UTI, Wound)
ASUTSUARE	CDQ	Bacteroides sp.	Medium	Opportunistic	Bacteroidetes	Systemic/Sepsis
ASUTSUARE	CDQ	Comamonas sp.	Medium	Opportunistic	Proteobacteria	Systemic/Sepsis
ASUTSUARE	CDQ	Comamonas testosteroni	Medium	Opportunistic	Proteobacteria	Systemic/Sepsis
ASUTSUARE	CDQ	Desulfovibrio sp.	Medium	Opportunistic	Proteobacteria (Deltaproteobacteria)	Systemic/Sepsis
ASUTSUARE	CDQ	Sphingomonas sp.	Medium	Opportunistic	Proteobacteria	Systemic/Sepsis
ASUTSUARE	CDQ	Sphingobacterium sp.	Medium	Opportunistic	Bacteroidetes	Systemic/Sepsis
AVEYIME	AV. B	Acinetobacter baumannii	High (MDR)	Hospital-acquired	Proteobacteria	Multi-site (Pneumonia, Sepsis, UTI, Wound)
AVEYIME	AV. B	Acinetobacter sp.	Medium	Opportunistic	Proteobacteria	Multi-site (Pneumonia, Sepsis, UTI, Wound)
AVEYIME	AV. B	Aeromonas veronii	Medium	Enteric	Proteobacteria	Gastrointestinal/Foodborne
AVEYIME	AV. B	Alcaligenes sp.	Medium	Opportunistic	Proteobacteria	Multi-site (Pneumonia, Sepsis, UTI, Wound)
AVEYIME	AV. B	Brevundimonas sp.	Medium	Opportunistic	Proteobacteria	Systemic/Sepsis
AVEYIME	AV. B	Burkholderia cepacia	High	Opportunistic	Proteobacteria	Respiratory
AVEYIME	AV. B	Burkholderia sp.	Medium	Opportunistic	Proteobacteria	Respiratory
AVEYIME	AV. B	Chryseobacterium sp.	Medium	Opportunistic	Bacteroidetes	Systemic/Sepsis
AVEYIME	AV. B	Comamonas sp.	Medium	Opportunistic	Proteobacteria	Systemic/Sepsis
AVEYIME	AV. B	Comamonas aquatica	Medium	Opportunistic	Proteobacteria	Systemic/Sepsis
AVEYIME	AV. B	Comamonas testosteroni	Medium	Opportunistic	Proteobacteria	Systemic/Sepsis
AVEYIME	AV. B	Flavobacterium sp.	Medium	Environmental/Aquatic	Bacteroidetes	Multi-site (Pneumonia, Sepsis, UTI, Wound)
AVEYIME	AV. B	Pseudomonas aeruginosa	High	Hospital-acquired	Proteobacteria	Multi-site (Pneumonia, Sepsis, UTI, Wound)
AVEYIME	AV. B	Pseudomonas putida	Medium	Opportunistic	Proteobacteria	Multi-site (Pneumonia, Sepsis, UTI, Wound)
AVEYIME	AV. B	Pseudomonas sp.	Medium	Opportunistic	Proteobacteria	Other Infections
AVEYIME	AV. B	Rickettsia endosymbiont	Medium	Opportunistic	Proteobacteria	Other Infections
AVEYIME	AV. B	Sphingomonas sp.	Medium	Opportunistic	Proteobacteria	Systemic/Sepsis
AVEYIME	AV. B	Stenotrophomonas maltophilia	High (MDR)	Hospital-acquired	Proteobacteria	Multi-site (Pneumonia, Sepsis, UTI, Wound)
AVEYIME	AV. M	Acidovorax facilis	Medium	Hospital-acquired	Proteobacteria	Systemic/Sepsis
AVEYIME	AV. M	Acidovorax sp.	Low	Environmental/Aquatic	Proteobacteria	Other Infections
AVEYIME	AV. M	Alcaligenes sp.	Medium	Opportunistic	Proteobacteria	Multi-site (Pneumonia, Sepsis, UTI, Wound)
AVEYIME	AV. M	Enhydrobacter aerosaccus	Low	Opportunistic	Proteobacteria	Other Infections
AVEYIME	AV. M	Flavobacterium psychrophilum	Low	Environmental/Aquatic	Bacteroidetes	Other Infections
AVEYIME	AV. M	Flavobacterium sp.	Medium	Environmental/Aquatic	Bacteroidetes	Multi-site (Pneumonia, Sepsis, UTI, Wound)
AVEYIME	AV. M	Pseudomonas aeruginosa	High	Hospital-acquired	Proteobacteria	Multi-site (Pneumonia, Sepsis, UTI, Wound)
AVEYIME	AV. M	Pseudomonas putida	Medium	Opportunistic	Proteobacteria	Multi-site (Pneumonia, Sepsis, UTI, Wound)
AVEYIME	AV. M	Pseudomonas sp.	Medium	Opportunistic	Proteobacteria	Other Infections
AVEYIME	AV. P	Acidovorax sp.	Low	Environmental/Aquatic	Proteobacteria	Other Infections
AVEYIME	AV. P	Aeromonas hydrophila	Medium	Enteric	Proteobacteria	Gastrointestinal/Foodborne
AVEYIME	AV. P	Aeromonas veronii	Medium	Enteric	Proteobacteria	Systemic/Sepsis
AVEYIME	AV. P	Alcaligenes sp.	Medium	Opportunistic	Proteobacteria	Multi-site (Pneumonia, Sepsis, UTI, Wound)
AVEYIME	AV. P	Bacillus sp.	Medium	Opportunistic	Firmicutes	Other Infections
AVEYIME	AV. P	Chryseobacterium sp.	Medium	Opportunistic	Bacteroidetes	Systemic/Sepsis
AVEYIME	AV. P	Flavobacterium columnare	Low	Environmental/Aquatic	Bacteroidetes	Other Infections
AVEYIME	AV. P	Flavobacterium sp.	Medium	Environmental/Aquatic	Bacteroidetes	Multi-site (Pneumonia, Sepsis, UTI, Wound)
AVEYIME	AV. P	Flavisolibacter sp.	Low	Environmental/Aquatic	Bacteroidetes	Other Infections
AVEYIME	AV. P	Pseudomonas aeruginosa	High	Hospital-acquired	Proteobacteria	Multi-site (Pneumonia, Sepsis, UTI, Wound)
AVEYIME	AV. P	Pseudomonas putida	Medium	Opportunistic	Proteobacteria	Multi-site (Pneumonia, Sepsis, UTI, Wound)
AVEYIME	AV. P	Pseudomonas sp.	Medium	Opportunistic	Proteobacteria	Other Infections
AVEYIME	AV. P	Sphingomonas sp.	Medium	Opportunistic	Proteobacteria	Systemic/Sepsis
AVEYIME	AV. P	Stenotrophomonas maltophilia	High (MDR)	Hospital-acquired	Proteobacteria	Multi-site (Pneumonia, Sepsis, UTI, Wound)
AVEYIME	AV. A	Acidovorax sp.	Low	Environmental/Aquatic	Proteobacteria	Other Infections
AVEYIME	AV. A	Chitinimonas taiwanensis	Medium	Opportunistic	Proteobacteria	Systemic/Sepsis
AVEYIME	AV. A	Escherichia coli	High	Enteric	Proteobacteria	Gastrointestinal/Foodborne
AVEYIME	AV. A	Flavobacterium sp.	Medium	Environmental/Aquatic	Bacteroidetes	Multi-site (Pneumonia, Sepsis, UTI, Wound)
AVEYIME	AV. 1	Pseudomonas aeruginosa	High	Hospital-acquired	Proteobacteria	Multi-site (Pneumonia, Sepsis, UTI, Wound)
AVEYIME	AV. 1	Escherichia coli	High	Enteric	Proteobacteria	Gastrointestinal/Foodborne
AVEYIME	AV. 1	Aeromonas veronii	Medium	Enteric	Proteobacteria	Gastrointestinal/Foodborne
AVEYIME	AV. 1	Stenotrophomonas sp.	Medium	Hospital-acquired	Proteobacteria	Multi-site (Pneumonia, Sepsis, UTI, Wound)
AVEYIME	AV. 1	Bacillus sp.	Medium	Opportunistic	Firmicutes	Gastrointestinal/Foodborne
AVEYIME	AV. 1	Burkholderia cepacia	High	Opportunistic	Proteobacteria	Respiratory
AVEYIME	AV. 1	Flavobacterium sp.	Medium	Environmental/Aquatic	Bacteroidetes	Other Infections
BATTOR	BVRm	Acinetobacter junii	Medium	Hospital-acquired	Proteobacteria	Other Infections
BATTOR	BVRm	Acinetobacter nosocomialis	Medium	Hospital-acquired	Proteobacteria	Systemic/Sepsis
BATTOR	BVRm	Acinetobacter baumannii	High (MDR)	Hospital-acquired	Proteobacteria	Multi-site (Pneumonia, Sepsis, UTI, Wound)
BATTOR	BVRm	Acinetobacter calcoaceticus	Medium	Hospital-acquired	Proteobacteria	Other Infections
BATTOR	BVRm	Acinetobacter sp.	Medium	Opportunistic	Proteobacteria	Other Infections
BATTOR	BVRm	Aeromonas hydrophila	Medium	Enteric	Proteobacteria	Gastrointestinal/Foodborne
BATTOR	BVRm	Aeromonas veronii	Medium	Enteric	Proteobacteria	Gastrointestinal/Foodborne
BATTOR	BVRm	Aeromonas sp.	Medium	Enteric	Proteobacteria	Gastrointestinal/Foodborne
BATTOR	BVRm	Escherichia coli	High	Enteric	Proteobacteria	Gastrointestinal/Foodborne
BATTOR	BVRm	Flavobacterium sp.	Medium	Environmental/Aquatic	Bacteroidetes	Other Infections
BATTOR	BVRm	Pseudomonas sp.	Medium	Opportunistic	Proteobacteria	Multi-site (Pneumonia, Sepsis, UTI, Wound)
BATTOR	BVRm	Stenotrophomonas sp.	Medium	Hospital-acquired	Proteobacteria	Multi-site (Pneumonia, Sepsis, UTI, Wound)
BATTOR	BVRo	Acinetobacter johnsonii	Medium	Hospital-acquired	Proteobacteria	Other Infections
BATTOR	BVRo	Acinetobacter baumannii	High (MDR)	Hospital-acquired	Proteobacteria	Multi-site (Pneumonia, Sepsis, UTI, Wound)
BATTOR	BVRo	Acinetobacter calcoaceticus	Medium	Hospital-acquired	Proteobacteria	Other Infections
BATTOR	BVRo	Acinetobacter sp.	Medium	Opportunistic	Proteobacteria	Other Infections
BATTOR	BVRo	Aeromonas hydrophila	Medium	Enteric	Proteobacteria	Gastrointestinal/Foodborne
BATTOR	BVRo	Aeromonas veronii	Medium	Enteric	Proteobacteria	Gastrointestinal/Foodborne
BATTOR	BVRo	Bacillus cereus	Medium	Enteric	Firmicutes	Gastrointestinal/Foodborne
BATTOR	BVRo	Bacillus sp.	Medium	Opportunistic	Firmicutes	Gastrointestinal/Foodborne
BATTOR	BVRo	Bacteroides sp.	Medium	Opportunistic	Bacteroidetes	Other Infections
BATTOR	BVRo	Burkholderia sp.	Medium	Opportunistic	Proteobacteria	Respiratory
BATTOR	BVRo	Burkholderia cepacia	High	Opportunistic	Proteobacteria	Respiratory
BATTOR	BVRo	Chryseobacterium sp.	Medium	Opportunistic	Bacteroidetes	Systemic/Sepsis
BATTOR	BVRo	Escherichia coli	High	Enteric	Proteobacteria	Gastrointestinal/Foodborne
BATTOR	BVRo	Flavobacterium sp.	Medium	Environmental/Aquatic	Bacteroidetes	Other Infections
BATTOR	BVRo	Klebsiella pneumoniae	High	Hospital-acquired	Proteobacteria	Multi-site (Pneumonia, Sepsis, UTI, Wound)
BATTOR	BVRo	Legionella sp.	High	Environmental/Aquatic	Proteobacteria	Legionnaires'/Pontiac Fever
BATTOR	BVRo	Propionibacterium acnes	Medium	Opportunistic	Actinobacteria	Other Infections
BATTOR	BVRo	Pseudomonas putida	Medium	Opportunistic	Proteobacteria	Multi-site (Pneumonia, Sepsis, UTI, Wound)
BATTOR	BVRo	Pseudomonas sp.	Medium	Opportunistic	Proteobacteria	Multi-site (Pneumonia, Sepsis, UTI, Wound)
BATTOR	BVRo	Stenotrophomonas maltophilia	High (MDR)	Hospital-acquired	Proteobacteria	Multi-site (Pneumonia, Sepsis, UTI, Wound)
BATTOR	BB	Acinetobacter baumannii	High (MDR)	Hospital-acquired	Proteobacteria	Multi-site (Pneumonia, Sepsis, UTI, Wound)
BATTOR	BB	Acinetobacter johnsonii	Medium	Hospital-acquired	Proteobacteria	Other Infections
BATTOR	BB	Acinetobacter sp.	Medium	Opportunistic	Proteobacteria	Other Infections
BATTOR	BB	Aeromonas sp.	Medium	Enteric	Proteobacteria	Gastrointestinal/Foodborne
BATTOR	BB	Bacillus sp.	Medium	Opportunistic	Firmicutes	Gastrointestinal/Foodborne
BATTOR	BB	Bacteroides sp.	Medium	Opportunistic	Bacteroidetes	Other Infections
BATTOR	BB	Burkholderia cepacia	High	Opportunistic	Proteobacteria	Respiratory
BATTOR	BB	Chryseobacterium sp.	Medium	Opportunistic	Bacteroidetes	Systemic/Sepsis
BATTOR	BB	Clostridium sp.	Medium	Opportunistic	Firmicutes	Gastrointestinal/Foodborne
BATTOR	BB	Escherichia coli	High	Enteric	Proteobacteria	Gastrointestinal/Foodborne
BATTOR	BB	Flavobacterium sp.	Medium	Environmental/Aquatic	Bacteroidetes	Other Infections
BATTOR	BB	Klebsiella sp.	Medium	Hospital-acquired	Proteobacteria	Multi-site (Pneumonia, Sepsis, UTI, Wound)
BATTOR	BB	Mycobacterium sp.	Medium	Opportunistic	Actinobacteria	Respiratory
BATTOR	BB	Porphyromonas sp.	Medium	Opportunistic	Bacteroidetes	Other Infections
BATTOR	BB	Propionibacterium sp.	Medium	Opportunistic	Actinobacteria	Other Infections
BATTOR	BB	Pseudomonas aeruginosa	High	Hospital-acquired	Proteobacteria	Multi-site (Pneumonia, Sepsis, UTI, Wound)
BATTOR	BB	Pseudomonas sp.	Medium	Opportunistic	Proteobacteria	Multi-site (Pneumonia, Sepsis, UTI, Wound)
BATTOR	BB	Sphingobacterium sp.	Medium	Opportunistic	Bacteroidetes	Systemic/Sepsis
BATTOR	BB	Staphylococcus sp.	Medium	Opportunistic	Firmicutes	Other Infections
BATTOR	BB	Stenotrophomonas sp.	Medium	Hospital-acquired	Proteobacteria	Multi-site (Pneumonia, Sepsis, UTI, Wound)
BATTOR	BB	Streptococcus sp.	Medium	Opportunistic	Firmicutes	Other Infections
BATTOR	BP	Acinetobacter baumannii	High (MDR)	Hospital-acquired	Proteobacteria	Multi-site (Pneumonia, Sepsis, UTI, Wound)
BATTOR	BP	Acinetobacter sp.	Medium	Opportunistic	Proteobacteria	Other Infections
BATTOR	BP	Aeromonas sp.	Medium	Enteric	Proteobacteria	Gastrointestinal/Foodborne
BATTOR	BP	Alcaligenes faecalis	Medium	Opportunistic	Proteobacteria	Other Infections
BATTOR	BP	Bacillus sp.	Medium	Opportunistic	Firmicutes	Gastrointestinal/Foodborne
BATTOR	BP	Burkholderia sp.	Medium	Opportunistic	Proteobacteria	Respiratory
BATTOR	BP	Flavobacterium sp.	Medium	Environmental/Aquatic	Bacteroidetes	Other Infections
BATTOR	BP	Legionella sp.	High	Environmental/Aquatic	Proteobacteria	Legionnaires'/Pontiac Fever
BATTOR	BP	Mycobacterium sp.	Medium	Opportunistic	Actinobacteria	Respiratory
BATTOR	BP	Pseudomonas sp.	Medium	Opportunistic	Proteobacteria	Multi-site (Pneumonia, Sepsis, UTI, Wound)
BATTOR	BP	Sphingobacterium sp.	Medium	Opportunistic	Bacteroidetes	Systemic/Sepsis
BATTOR	BP	Stenotrophomonas maltophilia	High (MDR)	Hospital-acquired	Proteobacteria	Multi-site (Pneumonia, Sepsis, UTI, Wound)
BATTOR	BW	Aeromonas hydrophila	Medium	Enteric	Proteobacteria	Gastrointestinal/Foodborne
BATTOR	BW	Aeromonas veronii	Medium	Enteric	Proteobacteria	Gastrointestinal/Foodborne
BATTOR	BW	Acinetobacter baumannii	High (MDR)	Hospital-acquired	Proteobacteria	Multi-site (Pneumonia, Sepsis, UTI, Wound)
BATTOR	BW	Bacillus sp.	Medium	Opportunistic	Firmicutes	Gastrointestinal/Foodborne
BATTOR	BW	Chryseobacterium anthropi	Medium	Opportunistic	Bacteroidetes	Other Infections
BATTOR	BW	Chryseobacterium hominis	Medium	Opportunistic	Bacteroidetes	Other Infections
BATTOR	BW	Chryseobacterium sp.	Medium	Opportunistic	Bacteroidetes	Systemic/Sepsis
BATTOR	BW	Escherichia coli	High	Enteric	Proteobacteria	Gastrointestinal/Foodborne
BATTOR	BW	Flavobacterium sp.	Medium	Environmental/Aquatic	Bacteroidetes	Other Infections
BATTOR	BW	Pseudomonas alcaligenes	Medium	Opportunistic	Proteobacteria	Other Infections
BATTOR	BW	Pseudomonas aeruginosa	High	Hospital-acquired	Proteobacteria	Multi-site (Pneumonia, Sepsis, UTI, Wound)
BATTOR	BW	Pseudomonas putida	Medium	Opportunistic	Proteobacteria	Multi-site (Pneumonia, Sepsis, UTI, Wound)
BATTOR	BW	Pseudomonas sp.	Medium	Opportunistic	Proteobacteria	Multi-site (Pneumonia, Sepsis, UTI, Wound)
BATTOR	BW	Pseudomonas stutzeri	Medium	Opportunistic	Proteobacteria	Other Infections
BATTOR	BW	Stenotrophomonas maltophilia	High (MDR)	Multi-site (Pneumonia, Sepsis, UTI, Wound)	Other/Multi-site
BATTOR	BVRHq	Acinetobacter baumannii	High (MDR)	Hospital-acquired	Proteobacteria	Multi-site (Pneumonia, Sepsis, UTI, Wound)
BATTOR	BVRHq	Acinetobacter sp.	Medium	Opportunistic	Proteobacteria	Other Infections
BATTOR	BVRHq	Aeromonas veronii	Medium	Enteric	Proteobacteria	Gastrointestinal/Foodborne
BATTOR	BVRHq	Bacillus sp.	Medium	Opportunistic	Firmicutes	Gastrointestinal/Foodborne
BATTOR	BVRHq	Chryseobacterium sp.	Medium	Opportunistic	Bacteroidetes	Systemic/Sepsis
BATTOR	BVRHq	Flavobacterium sp.	Medium	Environmental/Aquatic	Bacteroidetes	Other Infections
BATTOR	BVRHq	Flavobacterium chungnamense	Medium	Environmental/Aquatic	Bacteroidetes	Other Infections
BATTOR	BVRHq	Flavobacterium macrobrachii	Medium	Environmental/Aquatic	Bacteroidetes	Other Infections
BATTOR	BVRHq	Propionibacterium acnes	Medium	Opportunistic	Actinobacteria	Other Infections
BATTOR	BVRHq	Pseudomonas putida	Medium	Opportunistic	Proteobacteria	Multi-site (Pneumonia, Sepsis, UTI, Wound)
BATTOR	BVRHq	Stenotrophomonas maltophilia	High (MDR)	Hospital-acquired	Proteobacteria	Multi-site (Pneumonia, Sepsis, UTI, Wound)
MEPE	M. Pond	Acinetobacter baumannii	High (MDR)	Hospital-acquired	Proteobacteria	Multi-site (Pneumonia, Sepsis, UTI, Wound)
MEPE	M. Pond	Aeromonas hydrophila	Medium	Enteric	Proteobacteria	Gastrointestinal/Foodborne
MEPE	M. Pond	Aeromonas veronii	Medium	Enteric	Proteobacteria	Gastrointestinal/Foodborne
MEPE	M. Pond	Cronobacter sakazakii	High	Enteric	Proteobacteria	Infant-specific
MEPE	M. Pond	Enterobacter aerogenes	Medium	Hospital-acquired	Proteobacteria	Multi-site (Pneumonia, Sepsis, UTI, Wound)
MEPE	M. Pond	Enterobacter asburiae	Medium	Opportunistic	Proteobacteria	Other Infections
MEPE	M. Pond	Enterobacter cloacae	Medium	Hospital-acquired	Proteobacteria	Multi-site (Pneumonia, Sepsis, UTI, Wound)
MEPE	M. Pond	Enterobacter ludwigii	Medium	Opportunistic	Proteobacteria	Other Infections
MEPE	M. Pond	Enterobacter sp.	Medium	Opportunistic	Proteobacteria	Multi-site (Pneumonia, Sepsis, UTI, Wound)
MEPE	M. Pond	Escherichia coli	High	Enteric	Proteobacteria	Gastrointestinal/Foodborne
MEPE	M. Pond	Klebsiella oxytoca	Medium	Hospital-acquired	Proteobacteria	Multi-site (Pneumonia, Sepsis, UTI, Wound)
MEPE	M. Pond	Klebsiella sp.	Medium	Hospital-acquired	Proteobacteria	Multi-site (Pneumonia, Sepsis, UTI, Wound)
MEPE	M. Pond	Pantoea agglomerans	Medium	Opportunistic	Proteobacteria	Systemic/Sepsis
MEPE	M. Pond	Pectobacterium carotovorum	Low	Environmental/Aquatic	Proteobacteria	Other Infections
MEPE	M. Pond	Pseudomonas aeruginosa	High	Hospital-acquired	Proteobacteria	Multi-site (Pneumonia, Sepsis, UTI, Wound)
MEPE	M. Pond	Salmonella enterica	High	Enteric	Proteobacteria	Gastrointestinal/Foodborne
MEPE	M. Pond	Serratia marcescens	Medium	Hospital-acquired	Proteobacteria	Multi-site (Pneumonia, Sepsis, UTI, Wound)
MEPE	M. Pond	Serratia sp.	Medium	Opportunistic	Proteobacteria	Other Infections
MEPE	M. Pond	Shigella boydii	High	Enteric	Proteobacteria	Gastrointestinal/Foodborne
MEPE	M. Pond	Shigella flexneri	High	Enteric	Proteobacteria	Gastrointestinal/Foodborne
MEPE	M. Pond	Stenotrophomonas maltophilia	High (MDR)	Hospital-acquired	Proteobacteria	Multi-site (Pneumonia, Sepsis, UTI, Wound)
MEPE	M. Pond	Xanthomonas sp.	Low	Environmental/Aquatic	Proteobacteria	Other Infections
MEPE	T. Bank	Aeromonas hydrophila	Medium	Enteric	Proteobacteria	Gastrointestinal/Foodborne
MEPE	T. Bank	Acinetobacter sp.	Medium	Opportunistic	Proteobacteria	Other Infections
MEPE	T. Bank	Flavobacterium sp.	Medium	Environmental/Aquatic	Bacteroidetes	Other Infections
MEPE	T. Bank	Stenotrophomonas maltophilia	High (MDR)	Hospital-acquired	Proteobacteria	Multi-site (Pneumonia, Sepsis, UTI, Wound)
MEPE	T. Middle	Acinetobacter johnsonii	Medium	Hospital-acquired	Proteobacteria	Other Infections
MEPE	T. Middle	Acinetobacter tjernbergiae	Medium	Opportunistic	Proteobacteria	Other Infections
MEPE	T. Middle	Acinetobacter radioresistens	Medium	Opportunistic	Proteobacteria	Other Infections
MEPE	T. Middle	Acinetobacter baumannii	High (MDR)	Hospital-acquired	Proteobacteria	Multi-site (Pneumonia, Sepsis, UTI, Wound)
MEPE	T. Middle	Acinetobacter calcoaceticus	Medium	Hospital-acquired	Proteobacteria	Other Infections
MEPE	T. Middle	Acinetobacter sp.	Medium	Opportunistic	Proteobacteria	Other Infections
MEPE	T. Middle	Acinetobacter lwoffii	Medium	Opportunistic	Proteobacteria	Other Infections
MEPE	T. Middle	Acinetobacter beijerinckii	Medium	Opportunistic	Proteobacteria	Other Infections
MEPE	T. Middle	Bacillus sp.	Medium	Opportunistic	Firmicutes	Gastrointestinal/Foodborne
MEPE	T. Middle	Burkholderia sp.	Medium	Opportunistic	Proteobacteria	Respiratory
MEPE	T. Middle	Burkholderia cepacia	High	Opportunistic	Proteobacteria	Respiratory
MEPE	T. Middle	Chryseobacterium sp.	Medium	Opportunistic	Bacteroidetes	Systemic/Sepsis
MEPE	T. Middle	Flavobacterium sp.	Medium	Environmental/Aquatic	Bacteroidetes	Other Infections
MEPE	T. Middle	Legionella sp.	High	Environmental/Aquatic	Proteobacteria	Legionnaires'/Pontiac Fever
MEPE	T. Middle	Pseudomonas putida	Medium	Opportunistic	Proteobacteria	Multi-site (Pneumonia, Sepsis, UTI, Wound)
MEPE	T. Middle	Pseudomonas sp.	Medium	Opportunistic	Proteobacteria	Multi-site (Pneumonia, Sepsis, UTI, Wound)
MEPE	T. Middle	Rhodococcus sp.	Medium	Opportunistic	Actinobacteria	Other Infections
MEPE	T. Middle	Rhodococcus erythropolis	Medium	Opportunistic	Actinobacteria	Other Infections
MEPE	T. Middle	Sphingobacterium sp.	Medium	Opportunistic	Bacteroidetes	Systemic/Sepsis
MEPE	T. Middle	Stenotrophomonas maltophilia	High (MDR)	Hospital-acquired	Proteobacteria	Multi-site (Pneumonia, Sepsis, UTI, Wound)
MEPE	T. Middle	Thermomonas haemolytica	Medium	Opportunistic	Proteobacteria	Other Infections
MEPE	M. Bank	Aeromonas hydrophila	Medium	Enteric	Proteobacteria	Gastrointestinal/Foodborne
MEPE	M. Bank	Acinetobacter johnsonii	Medium	Hospital-acquired	Proteobacteria	Other Infections
MEPE	M. Bank	Acinetobacter tjernbergiae	Medium	Opportunistic	Proteobacteria	Other Infections
MEPE	M. Bank	Acinetobacter radioresistens	Medium	Opportunistic	Proteobacteria	Other Infections
MEPE	M. Bank	Acinetobacter baumannii	High (MDR)	Hospital-acquired	Proteobacteria	Multi-site (Pneumonia, Sepsis, UTI, Wound)
MEPE	M. Bank	Acinetobacter calcoaceticus	Medium	Hospital-acquired	Proteobacteria	Other Infections
MEPE	M. Bank	Acinetobacter sp.	Medium	Opportunistic	Proteobacteria	Other Infections
MEPE	M. Bank	Acinetobacter lwoffii	Medium	Opportunistic	Proteobacteria	Other Infections
MEPE	M. Bank	Acinetobacter beijerinckii	Medium	Opportunistic	Proteobacteria	Other Infections
MEPE	M. Bank	Bacillus sp.	Medium	Opportunistic	Firmicutes	Gastrointestinal/Foodborne
MEPE	M. Bank	Bdellovibrio bacteriovorus	Low	Opportunistic	Proteobacteria	Other Infections
MEPE	M. Bank	Burkholderia cepacia	High	Opportunistic	Proteobacteria	Respiratory
MEPE	M. Bank	Burkholderia sp.	Medium	Opportunistic	Proteobacteria	Respiratory
MEPE	M. Bank	Chryseobacterium sp.	Medium	Opportunistic	Bacteroidetes	Systemic/Sepsis
MEPE	M. Bank	Flavobacterium sp.	Medium	Environmental/Aquatic	Bacteroidetes	Other Infections
MEPE	M. Bank	Legionella sp.	High	Environmental/Aquatic	Proteobacteria	Legionnaires'/Pontiac Fever
MEPE	M. Bank	Pseudomonas putida	Medium	Opportunistic	Proteobacteria	Multi-site (Pneumonia, Sepsis, UTI, Wound)
MEPE	M. Bank	Pseudomonas sp.	Medium	Opportunistic	Proteobacteria	Multi-site (Pneumonia, Sepsis, UTI, Wound)
MEPE	M. Bank	Rhodococcus erythropolis	Medium	Opportunistic	Actinobacteria	Other Infections
MEPE	M. Bank	Rhodococcus sp.	Medium	Opportunistic	Actinobacteria	Other Infections
MEPE	M. Bank	Sphingobacterium sp.	Medium	Opportunistic	Bacteroidetes	Systemic/Sepsis
MEPE	M. Bank	Stenotrophomonas maltophilia	High (MDR)	Hospital-acquired	Proteobacteria	Multi-site (Pneumonia, Sepsis, UTI, Wound)
MEPE	M. Bank	Thermomonas haemolytica	Medium	Opportunistic	Proteobacteria	Other Infections
